# Supplementary material for: The Impact of Novel Therapies on Quality-of-Life in Triple-Negative Breast Cancer: A Systematic Review of Clinical Trials
Source: Cancers (Basel). 2025 Oct 13;17(20):3307. doi: 10.3390/cancers17203307 (PMC12564080; doi:10.3390/cancers17203307)
Supplement: Supplementary file 1 [file cancers-17-03307-s001.zip]

Archive with 1 entries (1 files):
- cancers-3838171-supplementary.pdf
